# Supplementary material for: Sleeve Gastrectomy Provides Cardioprotection from Oxidative Stress In Vitro Due to Reduction of Circulating Myeloperoxidase
Source: Nutrients. 2023 Nov 14;15(22):4776. doi: 10.3390/nu15224776 (PMC10675224; doi:10.3390/nu15224776)
Supplement: Supplementary file 1 [file nutrients-15-04776-s001.zip]

Archive with 1 entries (1 files):
- nutrients-2649860-supplementary.pdf
